# Supplementary material for: A Real-Time Dynamic Warning Method for MODS in Trauma Sepsis Patients Based on a Pre-Trained Transfer Learning Algorithm
Source: Diagnostics (Basel). 2026 Jan 14;16(2):270. doi: 10.3390/diagnostics16020270 (PMC12840517; doi:10.3390/diagnostics16020270)
Supplement: Supplementary file 1 [file diagnostics-16-00270-s001.zip]

Archive with 1 entries (1 files):
- diagnostics-3993260-supplementary.pdf
